# Supplementary material for: Association of family history of schizophrenia and clinical outcomes in individuals with eating disorders
Source: Psychol Med. 2021 Apr 30;53(2):371–8. doi: 10.1017/S0033291721001574 (PMC9899560; doi:10.1017/S0033291721001574)
Supplement: Supplementary file 1 [file S0033291721001574sup.zip]

Archive with 2 entries (2 files):
- S0033291721001574sup001.docx
- S0033291721001574sup002.msg
